# Supplementary material for: CSF-resident CD4+ T-cells display a distinct gene expression profile with relevance to immune surveillance and multiple sclerosis
Source: Brain Commun. 2021 Jul 13;3(3):fcab155. doi: 10.1093/braincomms/fcab155 (PMC8574295; doi:10.1093/braincomms/fcab155)
Supplement: fcab155_Supplementary_Data [file fcab155_Supplementary_Data.zip]

Archive with 5 entries (5 files):
- Supplementary table 10_CSFvBLOODinMS.pdf
- Supplementary table 15_GO analyses of top 1000-500-100 genes.pdf
- Supplementary table 16_MS_CSFvNID_CSF_FDR0.05.pdf
- Supplementary table 9_CSFvBLOODinNIC.pdf
- Supplementary_Material.pdf
